# Supplementary material for: Spirulina platensis Suppressed iNOS and Proinflammatory Cytokines in Lipopolysaccharide-Induced BV2 Microglia
Source: Metabolites. 2022 Nov 20;12(11):1147. doi: 10.3390/metabo12111147 (PMC9698046; doi:10.3390/metabo12111147)
Supplement: Supplementary file 1 [file metabolites-12-01147-s001.zip]

Archive with 1 entries (1 files):
- metabolites-2019640-supplementary.pdf
